# Supplementary material for: Sialic-Acid-Related Enzymes of B Cells and Monocytes as Novel Markers to Discriminate Improvement Categories and to Fulfill Two Remission Definitions in Rheumatoid Arthritis
Source: Int J Mol Sci. 2023 Aug 20;24(16):12998. doi: 10.3390/ijms241612998 (PMC10455111; doi:10.3390/ijms241612998)
Supplement: Supplementary file 1 [file ijms-24-12998-s001.zip]

Archive with 1 entries (1 files):
- ijms-2482227-supplementary.pdf
